# Supplementary material for: Neuroinvasion of Toxocara canis- and T. cati-larvae mediates dynamic changes in brain cytokine and chemokine profile
Source: J Neuroinflammation. 2019 Jul 17;16:147. doi: 10.1186/s12974-019-1537-x (PMC6637622; doi:10.1186/s12974-019-1537-x)
Supplement: Supplementary file 1 — Body and brain masses as well as brain-body mass ratios during the course of neurotoxocarosis. Additional file 1 shows body and brain masses as mean ± SD in [mg] as well as the brain-body mass ratios in uninfected control mice and T. canis- and T. cati-infected mice (n = 5). P-values of conducted t-test or Mann-Whitney U test between infected and uninfected animals are listed. (XLSX 104 kb) [file 12974_2019_1537_MOESM1_ESM.xlsx]

## Sheet: Cerebellum
dpi:	days post infectionem
<LOQ:	below the lower limit of quantification
P-values of conducted t-test or Mann-Whitney U test between infected and uninfected animals
P≤0.05 was considered as statistically significant and signifcant values are marked as bold
n.d.: not determined as the conducted One-way ANOVA did not reveal any significances between the analysed groups
weights
	uninfected control
	7 dpi		14 dpi		28 dpi		42 dpi		70 dpi		98 dpi
	mean ± SD [mg]	P-value	mean ± SD [mg]	P-value	mean ± SD [mg]	P-value	mean ± SD [mg]	P-value	mean ± SD [mg]	P-value	mean ± SD [mg]	P-value
body weight	16400.0 ± 707.1		16740.0 ± 866.3		18580.0 ± 1087.0		21040.0 1057.5		22360.0 ± 1485.4		23280.0 ± 1571.5
whole brain	377.9 ± 51.6		405.6 ± 18.2		374.3 ± 28.8		405.4 ± 5.6		390.5 ± 53.4		400.9 ± 33.3
cerebrum	283.6 ± 28.4		295.2 ± 7.6		285.3 ± 36.5		295.2 ± 7.6		285.3 ± 36.5		289.9 ± 29.4
cerebellum	94.3 ± 26.2		110.4 ± 19.6		89.0 ± 19.9		110.2 ± 8.7		105.2 ± 17.7		111.1 ± 6.4
	T. canis
	7 dpi		14 dpi		28 dpi		42 dpi		70 dpi		98 dpi
	mean ± SD [mg]	P-value	mean ± SD [mg]	P-value	mean ± SD [mg]	P-value	mean ± SD [mg]	P-value	mean ± SD [mg]	P-value	mean ± SD [mg]	P-value
body weight	15740.0 ± 1083.7	n.d.	17720.0 ± 835.2	0.142	20820.0 ± 1705.8	n.d.	19200.0 ± 715.5	n.d.	16080.0 ± 1140.9	0.0079	17140.0 ± 1373.5	0.0004
whole brain	327.3 ± 40.5	n.d.	347.2 ± 14.1	0.001	342.5 ± 34.6	n.d.	345.2 ± 25.3	0.0017	319.6 ± 9.7	0.1508	291.6 ± 8.2	0.0002
cerebrum	224.3 ± 45.1	n.d.	257.6 ± 11.1	0.0005	263.4 ± 11.9	n.d.	264.2 ± 10.5	0.0014	232.5 ± 9.4	0.1508	218.7 ± 13.6	0.0023
cerebellum	103.0 ± 27.6	n.d.	89.6 ± 12.3	n.d.	79.1 ± 25.4	n.d.	81.0 ± 22.2	0.0399	87.1 ± 10.9	0.1204	73.0 ± 15.6	0.0019
	T. cati
	7 dpi		14 dpi		28 dpi		42 dpi		70 dpi		98 dpi
	mean ± SD [mg]	P-value	mean ± SD [mg]	P-value	mean ± SD [mg]	P-value	mean ± SD [mg]	P-value	mean ± SD [mg]	P-value	mean ± SD [mg]	P-value
body weight	16200.0 ± 841.4	n.d.	19460.0 ± 873.2	0.0022	20040.0 ± 504.4	n.d.	21140.0 ± 1818.4	n.d.	21520.0 ± 1045.8	0.3095	20320.0 ± 1647.3	0.0316
whole brain	348.1 ± 34.7	n.d.	381.7 ± 13.4	0.0669	381.4 ± 19.9	n.d.	369.5 ± 20.0	0.0087	404.9 ± 16.2	0.6667	373.9 ± 20.8	0.2064
cerebrum	253.5 ± 13.6	n.d.	278.0 ± 10.7	0.0307	296.2 ± 18.3	n.d.	274.4 ± 15.2	0.0403	290.5 ± 18.7	0.9444	270.5 ± 14.8	0.274
cerebellum	94.6 ± 24.4	n.d.	103.7 ± 11.0	n.d.	85.3 ± 9.7	n.d.	95.1 ± 9.1	0.0435	114.4 ± 8.3	0.3717	103.4 ± 7.1	0.1476
ratio tissue/body weight
	uninfected control
	7 dpi		14 dpi		28 dpi		42 dpi		70 dpi		98 dpi
	mean ± SD [ratio]	P-value	mean ± SD [ratio]	P-value	mean ± SD [ratio]	P-value	mean ± SD [ratio]	P-value	mean ± SD [ratio]	P-value	mean ± SD [ratio]	P-value
% whole brain	2.32% ± 0.42%		2.42% ± 0.20%		2.02% ± 0.19%		1.93% ± 0.07%		1.74% ± 0.14%		1.72% ± 0.12%
% cerebrum	1.74% ± 0.25%		1.77% ± 0.09%		1.54% ± 0.18%		1.41% ± 0.06%		1.27% ± 0.09%		1.25% ± 0.11%
% cerebellum	0.58% ± 0.18%		0.66% ± 0.14%		0.48% ± 0.13%		0.52% ± 0.04%		0.47% ± 0.06%		0.48% ± 0.03%
	T. canis
	7 dpi		14 dpi		28 dpi		42 dpi		70 dpi		98 dpi
	mean ± SD [ratio]	P-value	mean ± SD [ratio]	P-value	mean ± SD [ratio]	P-value	mean ± SD [ratio]	P-value	mean ± SD [ratio]	P-value	mean ± SD [ratio]	P-value
% whole brain	2.08% ± 0.26%	n.d.	1.96% ± 0.12%	0.0038	1.66% ± 0.22%	0.0353	1.80% ± 0.16%	n.d.	2.00% ± 0.15%	0.0873	1.71% ± 0.17%	n.d.
% cerebrum	1.42% ± 0.25%	n.d.	1.46% ± 0.06%	0.0005	1.27% ± 0.11%	0.0396	1.38% ± 0.07%	n.d.	1.45% ± 0.06%	0.0079	1.28% ± 0.09%	n.d.
% cerebellum	0.66% ± 0.20%	n.d.	0.51% ± 0.09%	n.d.	0.38% ± 0.13%	n.d.	0.42% ± 0.12%	n.d.	0.55% ± 0.09%	n.d.	0.43% ± 0.13%	n.d.
	T. cati
	7 dpi		14 dpi		28 dpi		42 dpi		70 dpi		98 dpi
	mean ± SD [ratio]	P-value	mean ± SD [ratio]	P-value	mean ± SD [ratio]	P-value	mean ± SD [ratio]	P-value	mean ± SD [ratio]	P-value	mean ± SD [ratio]	P-value
% whole brain	2.14% ± 0.13%	n.d.	1.96% ± 0.09%	0.0024	1.90% ± 0.08%	0.2829	1.76% ± 0.11%	n.d.	1.88% ± 0.06%	0.0635	1.84% ± 0.08%	n.d.
% cerebrum	1.57% ± 0.08%	n.d.	1.43% ± 0.06%	0.0003	1.48% ± 0.08%	0.5779	1.31% ± 0.11%	n.d.	1.35% ± 0.05%	0.2143	1.33% ± 0.05%	n.d.
% cerebellum	0.58% ± 0.13%	n.d.	0.53% ± 0.06%	n.d.	0.43% ± 0.05%	n.d.	0.45% ± 0.01%	n.d.	0.53% ± 0.05%	n.d.	0.51% ± 0.04%	n.d.

## Sheet: weights
	uninfected control [mean ± SD; mg]						T. canis-infected												T. cati-infected
	7 dpi	14 dpi	28 dpi	42 dpi	70 dpi	98 dpi	7 dpi		14 dpi		28 dpi		42 dpi		70 dpi		98 dpi		7 dpi		14 dpi		28 dpi		42 dpi		70 dpi		98 dpi
	mean ± SD [mg]	mean ± SD [mg]	mean ± SD [mg]	mean ± SD [mg]	mean ± SD [mg]	mean ± SD [mg]	mean ± SD [mg]	P-value	mean ± SD [mg]	P-value	mean ± SD [mg]	P-value	mean ± SD [mg]	P-value	mean ± SD [mg]	P-value	mean ± SD [mg]	P-value	mean ± SD [mg]	P-value	mean ± SD [mg]	P-value	mean ± SD [mg]	P-value	mean ± SD [mg]	P-value	mean ± SD [mg]	P-value	mean ± SD [mg]	P-value
body weight	16400.0 ± 707.1	16740.0 ± 866.3	18580.0 ± 1087	21040.0 1057.5	22360.0 ± 1485.4	23280.0 ± 1571.5	15740.0 ± 1083.7	n.d.	17720.0 ± 835.2	0.142	20820.0 ± 1705.8	n.d.	19200.0 ± 715.5	n.d.	16080.0 ± 1140.9	0.0079	17140.0 ± 1373.5	0.0004	16200.0 ± 841.4	n.d.	19460.0 ± 873.2	0.0022	20040.0 ± 504.4	n.d.	21140.0 ± 1818.4	n.d.	21520.0 ± 1045.8	0.3095	20320.0 ± 1647.3	0.0316
whole brain	377.9 ± 51.6	405.6 ± 18.2	374.3 ± 28.8	405.4 ± 5.6	390.5 ± 53.4	400.9 ± 33.3	327.3 ± 40.5	n.d.	347.2 ± 14.1	0.001	342.5 ± 34.6	n.d.	345.2 ± 25.3	0.0017	319.6 ± 9.7	0.1508	291.6 ± 8.2	0.0002	348.1 ± 34.7	n.d.	381.7 ± 13.4	0.0669	381.4 ± 19.9	n.d.	369.5 ± 20	0.0087	404.9 ± 16.2	0.6667	373.9 ± 20.8	0.2064
cerebrum	283.6 ± 28.4	295.2 ± 7.6	285.3 ± 36.5	295.2 ± 7.6	285.3 ± 36.5	289.9 ± 29.4	224.3 ± 45.1	n.d.	257.6 ± 11.1	0.0005	263.4 ± 11.9	n.d.	264.2 ± 10.5	0.0014	232.5 ± 9.4	0.1508	218.7 ± 13.6	0.0023	253.5 ± 13.6	n.d.	278 ± 10.7	0.0307	296.2 ± 18.3	n.d.	274.4 ± 15.2	0.0403	290.5 ± 18.7	0.9444	270.5 ± 14.8	0.274
cerebellum	94.3 ± 26.2	110.4 ± 19.6	89 ± 19.9	110.2 ± 8.7	105.2 ± 17.7	111.1 ± 6.4	103 ± 27.6	n.d.	89.6 ± 12.3	n.d.	79.1 ± 25.4	n.d.	81 ± 22.2	0.0399	87.1 ± 10.9	0.1204	73 ± 15.6	0.0019	94.6 ± 24.4	n.d.	103.7 ± 11	n.d.	85.3 ± 9.7	n.d.	95.1 ± 9.1	0.0435	114.4 ± 8.3	0.3717	103.4 ± 7.1	0.1476
	uninfected control [ratio tissue/body weight]						T. canis-infected [ratio tissue/body weight]												T. cati-infected [ratio tissue/body weight]
	7 dpi	14 dpi	28 dpi	42 dpi	70 dpi	98 dpi	7 dpi		14 dpi		28 dpi		42 dpi		70 dpi		98 dpi		7 dpi		14 dpi		28 dpi		42 dpi		70 dpi		98 dpi
	ratio tissue/body weight	ratio tissue/body weight	ratio tissue/body weight	ratio tissue/body weight	ratio tissue/body weight	ratio tissue/body weight	ratio tissue/body weight	P-value	ratio tissue/body weight	P-value	ratio tissue/body weight	P-value	ratio tissue/body weight	P-value	ratio tissue/body weight	P-value	ratio tissue/body weight	P-value	ratio tissue/body weight	P-value	ratio tissue/body weight	P-value	ratio tissue/body weight	P-value	ratio tissue/body weight	P-value	ratio tissue/body weight	P-value	ratio tissue/body weight	P-value
% whole brain	2.32% ± 0.42%	0.42% ± 0.2%	2.02% ± 0.19%	1.93% ± 0.07%	1.74% ± 0.14%	1.72% ± 0.12%	2.08% ± 0.26%	n.d.	1.96% ± 0.12%	0.0038	1.66% ± 0.22%	0.0353	1.8% ± 0.16%	n.d.	2% ± 0.15%	0.0873	1.71% ± 0.17%	n.d.	2.14% ± 0.13%	n.d.	1.96% ± 0.09%	0.0024	1.9% ± 0.08%	0.2829	1.76% ± 0.11%	n.d.	1.88% ± 0.06%	0.0635	1.84% ± 0.08%	n.d.
% cerebrum	1.74% ± 0.25%	1.77% ± 0.09%	1.54% ± 0.18%	1.41% ± 0.06%	1.27% ± 0.09%	1.25% ± 0.11%	1.42% ± 0.25%	n.d.	1.46% ± 0.06%	0.0005	1.27% ± 0.11%	0.0396	1.38% ± 0.07%	n.d.	1.45% ± 0.06%	0.0079	1.28% ± 0.09%	n.d.	1.57% ± 0.08%	n.d.	1.43% ± 0.06%	0.0003	1.48% ± 0.08%	0.5779	1.31% ± 0.11%	n.d.	1.35% ± 0.05%	0.2143	1.33% ± 0.05%	n.d.
% cerebellum	0.58% ± 0.18%	0.66% ± 0.14%	0.48% ± 0.13%	0.52% ± 0.04%	0.47% ± 0.06%	0.48% ± 0.03%	0.66% ± 0.2%	n.d.	0.51% ± 0.09%	n.d.	0.38% ± 0.13%	n.d.	0.42% ± 0.12%	n.d.	0.55% ± 0.09%	n.d.	0.43% ± 0.13%	n.d.	0.58% ± 0.13%	n.d.	0.53% ± 0.06%	n.d.	0.43% ± 0.05%	n.d.	0.45% ± 0.01%	n.d.	0.53% ± 0.05%	n.d.	0.51% ± 0.04%	n.d.
dpi:	days post infectionem
P-values of conducted t-test or Mann-Whitney U test between infected and uninfected animals
P≤0.05 was considered as statistically significant and signifcant values are marked as bold
n.d.: not determined as the conducted One-way ANOVA did not reveal any significances between the analysed groups
