# Supplementary material for: Neuroinvasion of Toxocara canis- and T. cati-larvae mediates dynamic changes in brain cytokine and chemokine profile
Source: J Neuroinflammation. 2019 Jul 17;16:147. doi: 10.1186/s12974-019-1537-x (PMC6637622; doi:10.1186/s12974-019-1537-x)
Supplement: Supplementary file 2 — Concentrations of analysed cytokines and chemokines in cerebra of T. canis-, T. cati- and uninfected control mice. Additional file 2 shows the concentration of analysed cyto−/chemokines as mean ± SD in [pg/ml] in the cerebrum of uninfected control mice and T. canis- and T. cati-infected mice (n = 5). P-values of conducted t-test or Mann-Whitney U test between infected and uninfected animals are listed. (XLSX 20 kb) [file 12974_2019_1537_MOESM2_ESM.xlsx]

## Sheet: Cerebrum
dpi:	days post infectionem
<LOQ:	below the lower limit of quantification
P-values of conducted t-test or Mann-Whitney U test between infected and uninfected animals
P≤0.05 was considered as statistically significant and signifcant values are marked as bold
n.d.: not determined as the conducted One-way ANOVA did not reveal any significances between the analysed groups
Cerebrum
	uninfected control
	7 dpi		14 dpi		28 dpi		42 dpi		70 dpi		98 dpi
	mean ± SD [pg/ml]	P-value	mean ± SD [pg/ml]	P-value	mean ± SD [pg/ml]	P-value	mean ± SD [pg/ml]	P-value	mean ± SD [pg/ml]	P-value	mean ± SD [pg/ml]	P-value
IL-1α	17.8 ± 0.9		17.5 ± 1.3		18.8 ± 0.9		16.1 ± 1.3		15.5 ± 2.0		12.8 ± 1.3
IL-1β	41.8 ± 7.3		55.4 ± 2.8		43.2 ± 6.2		43.0 ± 11.7		42.5 ± 8.2		35.3 ± 8.2
IL-2	144.4 ± 19.0		154.5 ± 11.6		146.9 ± 13.3		143.7 ± 17.9		138.3 ± 12.2		120.6 ± 17.6
IL-3	1.2 ± 0.2		1.3 ± 0.3		1.1 ± 0.2		1.2 ± 0.4		1.3 ± 0.3		1.2 ± 0.3
IL-4	3.2 ± 0.7		3.4 ± 0.5		2.9 ± 1.2		3.4 ± 1.2		3.1 ± 1.2		2.4 ± 0.7
IL-5	4.1 ± 2.5		4.6 ± 1.9		3.5 ± 1.2		3.3 ± 1.5		3.0 ± 0.9		3.7 ± 1.0
IL-6	5.1 ± 0.8		6.1 ± 0.6		5.8 ± 1.2		6.9 ± 0.5		5.6 ± 0.8		5.9 ± 1.0
IL-9	21.2 ± 4.9		25.4 ± 3.6		22.8 ± 6.9		27.2 ± 6.1		23.6 ± 5.5		23.1 ± 5.6
IL-10	9.7 ± 3.0		11.3 ± 2.8		9.1 ± 3.2		11.5 ± 1.9		9.1 ± 2.8		9.5 ± 2.8
IL-12p40	<LOQ		<LOQ		<LOQ		<LOQ		<LOQ		<LOQ
IL-12p70	75.0 ± 20.6		84.6 ± 18.3		68.3 ± 17.2		78.0 ± 13.4		74.0 ± 14.8		76.6 ± 19.7
IL-13	71.7 ± 4.8		78.5 ± 8.7		81.8 ± 5.8		85.1 ± 19.2		73.2 ± 9.7		91.8 ± 22.3
IL-17A	39.2 ± 10.4		44.2 ± 10.9		36.1 ± 12.5		44.4 ± 8.2		40.1 ± 7.2		38.8 ± 9.5
IFN-γ	62.7 ± 6.5		74.6 ± 6.8		69.3 ± 14.9		73.8 ± 12.3		65.2 ± 10.2		61.8 ± 8.4
TNF-α	130.4 ± 37.6		156.2 ± 45.7		160.9 ± 35.1		152.9 ± 32.6		111.4 ± 31.3		108.1 ± 19.7
G-CSF	<LOQ		<LOQ		<LOQ		<LOQ		<LOQ		<LOQ
GM-CSF	46.4 ± 9.5		53.7 ± 5.8		47.0 ± 11.5		47.3 ± 7.8		46.2 ± 7.5		43.5 ± 4.8
MCP-1	64.2 ± 9.8		59.8 ± 8.2		61.5 ± 4.7		53.5 ± 6.1		64.3 ± 22.2		66.4 ± 23.4
MIP-1α	5.0 ± 1.2		4.5 ± 0.7		4.6 ± 0.7		4.8 ± 1.2		4.2 ± 0.9		4.0 ± 1.0
MIP-1β	45.1 ± 3.1		50.7 ± 4.6		45.3 ± 4.6		46.2 ± 3.0		46.7 ± 3.9		45.4 ± 3.1
RANTES	28.1 ± 4.9		32.7 ± 2.4		30.3 ± 5.1		30.9 ± 1.6		26.2 ± 4.9		27.6 ± 4.7
Eotaxin	147.6 ± 35.2		153.2 ± 35.5		153.0 ± 25.3		114.8 ± 18.2		141.3 ± 46.5		129.0 ± 39.1
KC	47.8 ± 6.8		51.5 ± 5.2		46.1 ± 10.6		48.0 ± 9.2		44.5 ± 7.4		41.1 ± 4.3
	T. canis-infected
	7 dpi		14 dpi		28 dpi		42 dpi		70 dpi		98 dpi
	mean ± SD [pg/ml]	P-value	mean ± SD [pg/ml]	P-value	mean ± SD [pg/ml]	P-value	mean ± SD [pg/ml]	P-value	mean ± SD [pg/ml]	P-value	mean ± SD [pg/ml]	P-value
IL-1α	17.9 ± 4.0	0.9479	18.8 ± 3.1	0.4462	16.4 ± 2.7	0.1327	14.6 ± 1.4	0.1603	12.0 ± 1.8	0.0556	10.1 ± 2.3	0.071
IL-1β	33.5 ± 6.9	n.d.	26.6 ± 4.7	0.0079	26.7 ± 4.6	0.0079	29.1 ± 6.2	0.0688	30.6 ± 4.7	0.0362	33.9 ± 5.4	n.d.
IL-2	144.0 ± 20.0	n.d.	117.5 ± 16.1	0.0057	110.2 ± 16.0	0.0078	121.9 ± 18.7	n.d.	117.5 ± 13.2	0.0494	128.4 ± 14.7	n.d.
IL-3	1.2 ± 0.4	n.d.	1.4 ± 0.7	n.d.	1.0 ± 0.1	n.d.	0.9 ± 0.2	n.d.	0.7 ± 0.3	0.035	0.5 ± 0.3	0.0178
IL-4	3.2 ± 0.5	n.d.	7.9 ± 2.4	0.0079	10.1 ± 2.6	0.0079	4.4 ± 0.9	0.2094	2.3 ± 0.7	0.2814	2.1 ± 1.0	0.5476
IL-5	7.4 ± 1.3	0.0459	14.3 ± 8.3	0.0503	12.7 ± 6.8	0.0284	6.9 ± 2.5	n.d.	2.7 ± 0.8	n.d.	3.5 ± 1.3	n.d.
IL-6	5.0 ± 1.1	n.d.	4.6 ± 0.8	n.d.	4.3 ± 0.5	n.d.	3.9 ± 0.5	< 0.0001	3.6 ± 0.5	0.0045	3.6 ± 0.9	0.008
IL-9	20.6 ± 5.2	n.d.	19.5 ± 6.0	n.d.	19.9 ± 3.3	n.d.	16.4 ± 3.5	0.0154	13.5 ± 5.0	0.1111	11.6 ± 7.3	0.0373
IL-10	8.9 ± 2.6	n.d.	10.1 ± 4.3	n.d.	9.2 ± 1.7	n.d.	8.1 ± 2.3	0.0952	5.8 ± 1.4	n.d.	6.8 ± 1.4	0.2857
IL-12p40	<LOQ	n.d.	<LOQ	n.d.	<LOQ	n.d.	<LOQ	n.d.	<LOQ	n.d.	<LOQ	n.d.
IL-12p70	76.7 ± 23.6	n.d.	60.6 ± 12.9	n.d.	54.7 ± 7.4	n.d.	52.9 ± 10.9	0.0198	38.0 ± 12.2	0.0159	33.3 ± 22.2	0.0635
IL-13	36.6 ± 7.3	n.d.	41.7 ± 6.2	0.0079	45.1 ± 6.7	< 0.0001	40.8 ± 6.6	0.0024	43.4 ± 6.8	0.001	56.5 ± 13.8	0.0276
IL-17A	38.6 ± 12.6	n.d.	35.1 ± 9.9	n.d.	31.5 ± 3.6	n.d.	33.6 ± 9.0	0.1131	22.9 ± 7.0	0.0092	16.8 ± 13.9	0.031
IFN-γ	60.8 ± 11.3	n.d.	53.6 ± 6.8	0.0024	47.7 ± 4.1	n.d.	47.8 ± 4.4	0.004	42.0 ± 7.6	0.0063	30.6 ± 16.6	0.0101
TNF-α	116.3 ± 28.1	n.d.	89.4 ± 24.1	0.0322	79.1 ± 12.9	0.0024	89.5 ± 26.8	0.0317	87.1 ± 18.2	n.d.	63.9 ± 16.9	0.0093
G-CSF	<LOQ	n.d.	<LOQ	n.d.	<LOQ	n.d.	<LOQ	n.d.	<LOQ	n.d.	<LOQ	n.d.
GM-CSF	43.5 ± 3.5	n.d.	43.7 ± 6.4	n.d.	44.2 ± 4.5	n.d.	39.5 ± 7.7	n.d.	36.7 ± 6.3	0.0885	31.6 ± 9.2	0.1111
MCP-1	89.9 ± 21.6	0.0556	77.5 ± 20.7	0.2222	58.7 ± 6.1	0.5476	58.9 ± 11.4	n.d.	56.4 ± 16.1	0.5769	49.3 ± 3.7	0.2286
MIP-1α	24.4 ± 4.4	0.0079	14.3 ± 4.0	0.0015	15.6 ± 0.4	< 0.0001	13.1 ± 3.4	0.0079	15.2 ± 4.7	0.0016	10.2 ± 2.3	0.0012
MIP-1β	47.0 ± 3.8	n.d.	45.7 ± 4.8	n.d.	46.4 ± 4.5	n.d.	47.0 ± 3.8	n.d.	45.1 ± 2.4	n.d.	42.3 ± 4.0	n.d.
RANTES	25.4 ± 2.7	n.d.	27.8 ± 5.0	n.d.	32.2 ± 3.9	n.d.	26.4 ± 3.7	n.d.	31.1 ± 3.1	0.0556	31.7 ± 3.3	0.1375
Eotaxin	471.5 ± 159.9	0.0042	514.3 ± 246.5	0.0199	308.7 ± 108.6	0.0079	285.3 ± 83.8	0.0041	245.8 ± 103.6	n.d.	308.4 ± 108.7	0.0146
KC	54.6 ± 7.1	n.d.	40.4 ± 4.3	0.0317	37.8 ± 4.8	n.d.	35.5 ± 4.8	0.0556	32.4 ± 5.7	0.0952	26.0 ± 10.1	0.0248
	T. cati-infected
	7 dpi		14 dpi		28 dpi		42 dpi		70 dpi		98 dpi
	mean ± SD [pg/ml]	P-value	mean ± SD [pg/ml]	P-value	mean ± SD [pg/ml]	P-value	mean ± SD [pg/ml]	P-value	mean ± SD [pg/ml]	P-value	mean ± SD [pg/ml]	P-value
IL-1α	11.4 ± 0.6	< 0.0001	11.1 ± 1.2	0.0001	10.9 ± 1.3	< 0.0001	12.2 ± 1.8	0.0078	10.6 ± 1.1	0.0079	8.8 ± 0.5	0.0005
IL-1β	42.0 ± 9.0	n.d.	47.0 ± 9.3	0.3095	44.0 ± 9.7	0.8413	51.8 ± 10.8	0.3002	52.9 ± 6.1	0.0768	43.5 ± 5.1	n.d.
IL-2	144.8 ± 23.4	n.d.	144.0 ± 20.8	0.4009	137.7 ± 19.1	0.4513	138.2 ± 14.7	n.d.	162.7 ± 14.9	0.0348	140.0 ± 15.1	n.d.
IL-3	1.0 ± 0.2	n.d.	0.9 ± 0.2	n.d.	0.9 ± 0.3	n.d.	0.8 ± 0.2	n.d.	<LOQ	0.0079	<LOQ	0.0079
IL-4	2.9 ± 1.2	n.d.	2.8 ± 1.4	0.5476	3.1 ± 0.8	0.6111	1.9 ± 0.2	0.0282	1.1 ± 0.4	0.0161	1.1 ± 0.3	0.0159
IL-5	4.0 ± 1.8	0.9872	4.5 ± 2.8	0.9774	3.9 ± 1.6	0.648	2.8 ± 1.3	n.d.	2.6 ± 0.6	n.d.	2.4 ± 1.7	n.d.
IL-6	5.0 ± 1.3	n.d.	5.5 ± 1.1	n.d.	5.0 ± 1.5	n.d.	5.7 ± 1.0	0.0727	5.4 ± 0.7	0.8282	5.4 ± 0.5	0.3595
IL-9	19.7 ± 7.0	n.d.	18.9 ± 5.6	n.d.	18.2 ± 7.7	n.d.	17.2 ± 2.3	0.015	11.1 ± 3.2	0.0079	12.4 ± 2.1	0.0072
IL-10	9.9 ± 2.3	n.d.	8.5 ± 2.2	n.d.	9.4 ± 3.4	n.d.	5.8 ± 1.1	0.0079	5.8 ± 0.7	n.d.	4.7 ± 0.7	0.0159
IL-12p40	<LOQ	n.d.	<LOQ	n.d.	<LOQ	n.d.	<LOQ	n.d.	<LOQ	n.d.	<LOQ	n.d.
IL-12p70	68.1 ± 21.3	n.d.	56.8 ± 17.4	n.d.	63.3 ± 25.6	n.d.	51.6 ± 11.5	0.0172	26.5 ± 14.6	0.0079	21.5 ± 9.6	0.0079
IL-13	68.0 ± 13.2	0.6141	80.7 ± 22.1	0.5476	73.2 ± 10.4	0.1895	95.3 ± 13.6	0.4122	110.7 ± 18.0	0.0064	101.2 ± 19.6	0.5431
IL-17A	36.7 ± 12.7	n.d.	31.6 ± 12.6	n.d.	35.2 ± 12.7	n.d.	27.0 ± 3.7	0.0048	17.6 ± 7.1	0.0022	14.4 ± 6.6	0.003
IFN-γ	59.6 ± 10.2	n.d.	54.5 ± 9.8	0.0099	57.1 ± 12.6	n.d.	52.4 ± 8.1	0.0196	34.7 ± 7.7	0.0014	30.1 ± 9.7	0.0011
TNF-α	97.2 ± 29.1	n.d.	88.5 ± 16.9	0.0239	72.3 ± 18.7	0.0021	80.8 ± 19.4	0.0159	80.9 ± 24.5	n.d.	78.3 ± 13.3	0.0363
G-CSF	<LOQ	n.d.	<LOQ	n.d.	<LOQ	n.d.	<LOQ	n.d.	<LOQ	n.d.	<LOQ	n.d.
GM-CSF	42.9 ± 11.0	n.d.	39.4 ± 10.9	n.d.	46.2 ± 2.9	n.d.	34.6 ± 5.4	n.d.	26.3 ± 4.3	0.0018	24.5 ± 4.0	0.0159
MCP-1	56.7 ± 6.9	0.246	51.5 ± 3.3	0.1905	50.4 ± 2.4	0.0357	<LOQ	n.d.	<LOQ	0.2256	<LOQ	0.2063
MIP-1α	7.6 ± 2.7	0.2222	4.5 ± 0.8	0.9769	5.3 ± 0.6	0.1889	3.7 ± 0.3	0.0079	3.7 ± 0.6	0.4203	4.8 ± 1.4	0.3849
MIP-1β	49.3 ± 4.8	n.d.	48.3 ± 3.2	n.d.	47.9 ± 5.6	n.d.	47.0 ± 6.7	n.d.	47.3 ± 3.2	n.d.	44.5 ± 1.4	n.d.
RANTES	27.7 ± 4.1	n.d.	30.6 ± 2.7	n.d.	29.1 ± 5.1	n.d.	32.3 ± 4.6	0.1508	35.2 ± 2.7	0.013	32.2 ± 1.2	n.d.
Eotaxin	203.9 ± 45.3	0.0855	179.0 ± 37.3	0.3446	150.6 ± 27.2	0.6905	162.8 ± 76.8	0.2588	137.0 ± 29.2	n.d.	107.5 ± 8.2	0.315
KC	45.0 ± 8.0	n.d.	36.9 ± 9.4	0.0317	38.3 ± 8.5	n.d.	33.2 ± 4.1	0.0159	24.7 ± 2.7	0.0079	23.2 ± 4.5	0.0004
