# Supplementary material for: Neuroinvasion of Toxocara canis- and T. cati-larvae mediates dynamic changes in brain cytokine and chemokine profile
Source: J Neuroinflammation. 2019 Jul 17;16:147. doi: 10.1186/s12974-019-1537-x (PMC6637622; doi:10.1186/s12974-019-1537-x)
Supplement: Supplementary file 3 — Concentrations of analysed cytokines and chemokines in cerebella of T. canis-, T. cati- and uninfected control mice. Additional file 3 shows the concentration of analysed cyto−/chemokines as mean ± SD in [pg/ml] in the cerebellum of uninfected control mice and T. canis- and T. cati-infected mice (n = 5). P-values of conducted t-test or Mann-Whitney U test between infected and uninfected animals are listed. (XLSX 20 kb) [file 12974_2019_1537_MOESM3_ESM.xlsx]

## Sheet: Cerebellum
dpi:	days post infectionem
<LOQ:	below the lower limit of quantification
P-values of conducted t-test or Mann-Whitney U test between infected and uninfected animals
P≤0.05 was considered as statistically significant and signifcant values are marked as bold
n.d.: not determined as the conducted One-way ANOVA did not reveal any significances between the analysed groups
Cerebellum
	uninfected control
	7 dpi		14 dpi		28 dpi		42 dpi		70 dpi		98 dpi
	mean ± SD [pg/ml]	P-value	mean ± SD [pg/ml]	P-value	mean ± SD [pg/ml]	P-value	mean ± SD [pg/ml]	P-value	mean ± SD [pg/ml]	P-value	mean ± SD [pg/ml]	P-value
IL-1α	14.6 ± 2.8		16.6 ± 3.5		16.7 ± 3.7		12.8 ± 1.2		11.5 ± 2.1		9.7 ± 1.6
IL-1β	21.4 ± 3.5		22.0 ± 2.8		18.0 ± 2.2		23.9 ± 3.3		16.9 ± 4.6		17.0 ± 6.2
IL-2	92.7 ± 12.2		85.7 ± 7.3		92.3 ± 8.5		104.4 ± 14.9		81.2 ± 14.9		70.8 ± 11.7
IL-3	1.9 ± 0.5		1.9 ± 0.5		1.1 ± 0.3		1.9 ± 0.2		1.7 ± 0.7		1.5 ± 0.6
IL-4	4.5 ± 1.2		5.1 ± 0.8		2.9 ± 1.0		5.3 ± 0.6		3.3 ± 1.5		3.0 ± 1.1
IL-5	6.2 ± 2.8		5.0 ± 2.0		4.3 ± 2.2		5.6 ± 2.9		4.4 ± 1.8		5.0 ± 1.8
IL-6	7.1 ± 1.4		8.0 ± 0.8		6.5 ± 2.9		8.5 ± 0.9		6.4 ± 1.6		7.6 ± 2.3
IL-9	28.9 ± 4.9		33.8 ± 5.4		21.1 ± 9.1		34.6 ± 4.4		25.4 ± 9.0		25.6 ± 7.2
IL-10	14.3 ± 4.2		16.7 ± 2.8		10.9 ± 3.6		16.8 ± 2.0		11.2 ± 3.2		12.0 ± 4.3
IL-12p40	<LOQ		<LOQ		<LOQ		<LOQ		<LOQ		<LOQ
IL-12p70	111.4 ± 28.5		110.8 ± 10.4		72.4 ± 40.3		125.4 ± 28.4		89.9 ± 38.5		92.3 ± 24.6
IL-13	56.9 ± 10.6		64.9 ± 10.6		61.6 ± 13.7		59.2 ± 7.0		53.5 ± 11.1		81.6 ± 18.4
IL-17A	53.3 ± 13.0		56.9 ± 5.9		38.7 ± 21.2		62.7 ± 12.3		44.4 ± 14.1		42.0 ± 14.2
IFN-γ	86.0 ± 13.7		90.8 ± 6.5		67.5 ± 26.5		97.5 ± 16.7		75.1 ± 21.1		74.5 ± 16.4
TNF-α	139.2 ± 38.6		140.0 ± 26.2		154.6 ± 59.6		154.2 ± 38.9		121.0 ± 18.2		121.7 ± 29.1
G-CSF	<LOQ		<LOQ		<LOQ		<LOQ		<LOQ		<LOQ
GM-CSF	57.9 ± 6.7		62.3 ± 4.2		51.9 ± 5.7		60.6 ± 4.0		49.0 ± 6.4		48.1 ± 5.7
MCP-1	82.6 ± 33.7		70.2 ± 6.3		54.9 ± 10.6		65.1 ± 5.3		72.7 ± 39.2		67.3 ± 26.3
MIP-1α	5.2 ± 2.2		4.0 ± 0.4		2.6 ± 1.0		4.1 ± 0.4		3.4 ± 0.5		3.2 ± 0.7
MIP-1β	50.2 ± 3.6		51.4 ± 5.9		40.6 ± 15.8		54.2 ± 4.3		48.3 ± 3.0		50.1 ± 4.2
RANTES	28.8 ± 4.4		34.0 ± 1.3		28.2 ± 4.6		32.2 ± 1.9		27.0 ± 6.5		28.0 ± 2.9
Eotaxin	165.6 ± 51.3		122.8 ± 23.1		113.9 ± 21.1		123.2 ± 17.9		130.5 ± 53.7		136.8 ± 56.8
KC	62.4 ± 4.8		65.5 ± 7.8		49.2 ± 10.8		62.3 ± 6.4		50.5 ± 11.7		45.0 ± 5.8
	T. canis-infected
	7 dpi		14 dpi		28 dpi		42 dpi		70 dpi		98 dpi
	mean ± SD [pg/ml]	P-value	mean ± SD [pg/ml]	P-value	mean ± SD [pg/ml]	P-value	mean ± SD [pg/ml]	P-value	mean ± SD [pg/ml]	P-value	mean ± SD [pg/ml]	P-value
IL-1α	14.0 ± 2.5	0.7516	10.6 ± 3.3	0.0366	10.5 ± 2.3	0.0227	11.8 ± 1.2	0.268	10.5 ± 1.4	n.d.	11.2 ± 1.4	n.d.
IL-1β	21.5 ± 7.9	n.d.	14.7 ± 4.3	0.0204	13.3 ± 3.1	n.d.	16.5 ± 5.7	n.d.	12.0 ± 2.2	n.d.	15.6 ± 2.8	n.d.
IL-2	102.3 ± 23.5	n.d.	69.0 ± 15.6	n.d.	63.4 ± 10.6	0.0028	74.3 ± 15.7	0.0239	66.5 ± 5.7	0.1001	75.6 ± 9.7	n.d.
IL-3	1.3 ± 0.4	n.d.	1.4 ± 0.6	n.d.	0.9 ± 0.2	n.d.	1.4 ± 0.4	0.0746	1.1 ± 0.3	n.d.	1.2 ± 0.4	n.d.
IL-4	5.0 ± 1.0	n.d.	10.6 ± 3.9	0.0234	16.3 ± 3.9	0.0002	11.4 ± 1.7	0.0001	4.9 ± 1.8	n.d.	5.1 ± 1.1	0.0277
IL-5	8.7 ± 1.8	n.d.	9.3 ± 5.0	n.d.	8.7 ± 4.4	n.d.	10.0 ± 3.5	n.d.	4.5 ± 1.5	0.9356	5.7 ± 2.2	n.d.
IL-6	6.4 ± 1.8	n.d.	6.0 ± 1.7	n.d.	5.7 ± 0.5	n.d.	6.3 ± 1.4	0.0298	5.9 ± 1.2	n.d.	6.3 ± 1.5	n.d.
IL-9	21.3 ± 4.5	n.d.	23.1 ± 6.8	n.d.	22.0 ± 5.7	n.d.	26.3 ± 9.8	n.d.	18.4 ± 6.0	n.d.	22.5 ± 7.2	0.4206
IL-10	9.7 ± 3.0	n.d.	10.5 ± 4.8	n.d.	10.1 ± 2.1	n.d.	13.2 ± 4.7	0.2029	8.8 ± 2.2	n.d.	11.2 ± 3.2	n.d.
IL-12p40	<LOQ	n.d.	<LOQ	n.d.	<LOQ	n.d.	<LOQ	n.d.	<LOQ	n.d.	<LOQ	n.d.
IL-12p70	82.6 ± 26.4	n.d.	74.4 ± 19.4	n.d.	58.6 ± 8.1	n.d.	91.1 ± 31.0	n.d.	60.1 ± 18.4	n.d.	72.8 ± 25.3	n.d.
IL-13	28.5 ± 2.0	0.0008	38.3 ± 5.2	0.002	45.8 ± 4.9	n.d.	44.4 ± 6.7	0.0158	41.9 ± 5.5	n.d.	48.1 ± 10.7	0.0137
IL-17A	40.6 ± 12.5	n.d.	40.1 ± 13.5	n.d.	33.4 ± 5.3	n.d.	50.0 ± 20.3	n.d.	28.5 ± 9.2	n.d.	39.9 ± 13.8	n.d.
IFN-γ	66.0 ± 14.5	n.d.	67.7 ± 14.5	n.d.	59.5 ± 6.9	n.d.	78.5 ± 19.9	n.d.	59.1 ± 8.3	n.d.	64.5 ± 14.9	n.d.
TNF-α	107.7 ± 35.5	n.d.	104.0 ± 29.7	n.d.	98.2 ± 39.2	n.d.	107.7 ± 33.1	0.1061	86.0 ± 13.4	n.d.	91.3 ± 32.9	n.d.
G-CSF	<LOQ	n.d.	<LOQ	n.d.	<LOQ	n.d.	<LOQ	n.d.	<LOQ	n.d.	<LOQ	n.d.
GM-CSF	46.1 ± 3.5	n.d.	44.1 ± 6.7	0.0018	42.9 ± 5.7	n.d.	51.2 ± 11.2	n.d.	43.1 ± 4.7	0.5476	46.3 ± 4.0	> 0.9999
MCP-1	110.3 ± 54.2	n.d.	74.4 ± 24.5	n.d.	58.6 ± 4.0	n.d.	79.3 ± 15.2	n.d.	74.6 ± 22.1	n.d.	60.3 ± 6.9	n.d.
MIP-1α	20.8 ± 4.3	0.0079	12.2 ± 4.1	0.0041	17.5 ± 1.8	0.0079	18.7 ± 1.7	< 0.0001	23.0 ± 5.8	0.0079	14.3 ± 1.4	< 0.0001
MIP-1β	48.2 ± 3.3	n.d.	47.9 ± 4.3	n.d.	40.0 ± 6.2	n.d.	53.7 ± 5.7	n.d.	49.4 ± 1.9	n.d.	49.4 ± 3.8	n.d.
RANTES	27.0 ± 2.1	n.d.	104.8 ± 80.3	n.d.	83.4 ± 39.9	0.025	54.6 ± 7.0	0.0003	52.7 ± 9.8	0.0023	44.7 ± 6.7	0.0018
Eotaxin	1115.3 ± 536.9	0.0078	858.0 ± 324.2	0.0019	668.3 ± 234.4	0.0015	942.2 ± 424.4	0.0048	852.2 ± 334.8	0.0028	849.7 ± 85.8	0.0079
KC	71.6 ± 28.3	n.d.	48.6 ± 8.0	0.0317	42.3 ± 6.1	n.d.	52.9 ± 10.3	n.d.	55.7 ± 9.8	n.d.	50.8 ± 8.7	n.d.
	T. cati-infected
	7 dpi		14 dpi		28 dpi		42 dpi		70 dpi		98 dpi
	mean ± SD [pg/ml]	P-value	mean ± SD [pg/ml]	P-value	mean ± SD [pg/ml]	P-value	mean ± SD [pg/ml]	P-value	mean ± SD [pg/ml]	P-value	mean ± SD [pg/ml]	P-value
IL-1α	8.8 ± 1.2	0.005	9.4 ± 1.0	0.0045	10.5 ± 1.5	0.0156	9.3 ± 0.4	0.0005	11.0 ± 1.3	n.d.	12.2 ± 3.5	n.d.
IL-1β	19.3 ± 5.9	n.d.	20.3 ± 4.1	0.5031	21.0 ± 6.3	n.d.	19.5 ± 4.7	n.d.	18.4 ± 3.5	n.d.	18.6 ± 3.1	n.d.
IL-2	78.8 ± 16.5	n.d.	87.3 ± 12.8	n.d.	88.1 ± 18.8	0.6923	79.4 ± 7.7	0.0223	92.8 ± 7.7	0.2044	88.0 ± 11.2	n.d.
IL-3	1.9 ± 0.6	n.d.	1.7 ± 0.6	n.d.	1.2 ± 0.3	n.d.	1.3 ± 0.2	0.0051	1.3 ± 0.4	n.d.	1.5 ± 0.2	n.d.
IL-4	4.4 ± 1.8	n.d.	4.9 ± 1.8	0.8511	4.5 ± 1.5	0.1026	4.5 ± 1.0	0.1788	5.5 ± 2.5	n.d.	6.6 ± 1.4	0.0034
IL-5	6.4 ± 2.3	n.d.	8.8 ± 4.3	n.d.	7.1 ± 2.2	n.d.	7.1 ± 3.2	n.d.	9.9 ± 2.1	0.0044	8.1 ± 6.5	n.d.
IL-6	6.2 ± 1.8	n.d.	6.7 ± 1.2	n.d.	5.9 ± 1.5	n.d.	6.1 ± 1.1	0.0101	5.7 ± 1.4	n.d.	9.2 ± 3.0	n.d.
IL-9	28.7 ± 9.4	n.d.	27.8 ± 7.5	n.d.	22.6 ± 6.5	n.d.	25.9 ± 4.6	n.d.	22.6 ± 7.7	n.d.	30.9 ± 1.4	0.4206
IL-10	13.1 ± 4.8	n.d.	12.5 ± 4.1	n.d.	10.3 ± 4.0	n.d.	11.4 ± 3.2	0.0211	12.3 ± 4.2	n.d.	13.9 ± 1.8	n.d.
IL-12p40	<LOQ	n.d.	<LOQ	n.d.	<LOQ	n.d.	<LOQ	n.d.	<LOQ	n.d.	<LOQ	n.d.
IL-12p70	112.5 ± 43.0	n.d.	107.3 ± 34.7	n.d.	82.9 ± 27.6	n.d.	85.4 ± 12.4	n.d.	91.3 ± 43.0	n.d.	104.4 ± 24.5	n.d.
IL-13	48.3 ± 12.3	0.3186	50.2 ± 7.0	0.0495	44.5 ± 9.8	n.d.	48.1 ± 4.9	0.0328	44.8 ± 7.3	n.d.	52.7 ± 4.5	0.0158
IL-17A	56.8 ± 24.4	n.d.	51.4 ± 15.7	n.d.	43.2 ± 14.1	n.d.	43.7 ± 6.6	n.d.	46.1 ± 20.4	n.d.	58.3 ± 11.1	n.d.
IFN-γ	81.6 ± 26.5	n.d.	80.3 ± 15.7	n.d.	70.5 ± 13.3	n.d.	71.7 ± 7.2	n.d.	73.0 ± 21.1	n.d.	82.7 ± 12.8	n.d.
TNF-α	108.6 ± 41.6	n.d.	115.7 ± 15.0	n.d.	93.8 ± 27.7	n.d.	94.3 ± 10.4	0.0177	123.5 ± 31.0	n.d.	122.2 ± 33.5	n.d.
G-CSF	<LOQ	n.d.	<LOQ	n.d.	<LOQ	n.d.	<LOQ	n.d.	<LOQ	n.d.	<LOQ	n.d.
GM-CSF	56.5 ± 8.9	n.d.	52.9 ± 5.5	0.0263	46.9 ± 9.2	n.d.	50.5 ± 7.9	n.d.	53.7 ± 4.8	0.2222	54.4 ± 2.4	0.1508
MCP-1	82.5 ± 31.3	n.d.	81.7 ± 36.4	n.d.	66.4 ± 13.8	n.d.	67.8 ± 17.2	n.d.	61.7 ± 7.1	n.d.	60.3 ± 8.7	n.d.
MIP-1α	8.5 ± 2.0	0.0556	6.8 ± 2.0	0.0217	8.2 ± 2.1	0.0079	7.1 ± 0.5	< 0.0001	10.6 ± 3.2	0.0079	11.1 ± 1.4	< 0.0001
MIP-1β	55.1 ± 5.3	n.d.	55.7 ± 2.2	n.d.	51.5 ± 4.2	n.d.	54.6 ± 5.5	n.d.	50.9 ± 7.2	n.d.	56.2 ± 3.4	n.d.
RANTES	27.8 ± 5.8	n.d.	52.2 ± 11.6	n.d.	67.3 ± 13.5	0.0006	40.0 ± 2.3	0.0008	39.8 ± 2.1	0.0053	41.9 ± 4.2	0.0006
Eotaxin	292.0 ± 70.2	0.0197	355.2 ± 97.7	0.0017	331.2 ± 89.9	0.0015	268.2 ± 102.8	0.024	342.7 ± 62.2	0.0009	418.5 ± 108.2	0.0159
KC	61.1 ± 11.4	n.d.	57.0 ± 7.6	0.0952	48.2 ± 7.9	n.d.	49.7 ± 5.1	n.d.	51.7 ± 7.0	n.d.	57.4 ± 3.6	n.d.
